# Supplementary material for: A Concise Synthesis of a BODIPY-Labeled Tetrasaccharide Related to the Antitumor PI-88
Source: Molecules. 2021 May 14;26(10):2909. doi: 10.3390/molecules26102909 (PMC8156587; doi:10.3390/molecules26102909)
Supplement: Supplementary file 1 [file molecules-26-02909-s001.zip]

Archive with 1 entries (1 files):
- molecules-1203481-supplementary.pdf
